# Supplementary material for: Serpin-1a and serpin-6 regulate the Toll pathway immune homeostasis by synergistically inhibiting the Spätzle-processing enzyme CLIP2 in silkworm, Bombyx mori
Source: PLoS Pathog. 2023 Oct 18;19(10):e1011740. doi: 10.1371/journal.ppat.1011740 (PMC10629668; doi:10.1371/journal.ppat.1011740)
Supplement: S1 Data — (XLSX) [file ppat.1011740.s001.xlsx]

## Sheet: Fig 1
Fig 1A														Fig 1D
	IV-M	V-0	V-1	V-2	V-3	V-4	V-5	V-6	W-1	W-2	W-3	P-1			CK	LPS	PGN	CDN
CLIP2	0.0220971	0.0490365	0.0216423	0.0102375	0.0620683	0.0270168	0.0567199	0.0344345	0.0139848	0.00328475	0.00820091	0.00186062			0.992465	1.67899	1.54	1.3568
	0.0188407	0.0445016	0.0238478	0.00942037	0.0547879	0.0321286	0.0514744	0.0295643	0.0125167	0.00340059	0.00854917	0.00198039			1.01113	1.98533	1.82519	1.62221
	0.0225614	0.0448111	0.0219445	0.0093553	0.0536603	0.0268302	0.0493776	0.0303955	0.0123444	0.00340059	0.00866851	0.00206449			0.996404	1.81777	1.73387	1.72273
Spätzle1	0.0122591	0.00885066	0.0026866	0.00139067	0.00173602	0.00155378	0.0024551	0.00317286	0.0124303	0.0409498	0.0341967	0.0297699
	0.0108212	0.00808801	0.00278135	0.00153239	0.00152181	0.00171212	0.00235509	0.00349619	0.0115177	0.0332616	0.032352	0.0293601
	0.0106722	0.0093553	0.00261314	0.00140035	0.00143972	0.00153239	0.00206449	0.00369554	0.0121744	0.0384733	0.03125	0.0297699
gloverin2	1.95884	0.45376	0.190782	0.0448111	0.047039	0.0100965	0.0791098	0.125869	0.0679209	0.144586	0.0908733	1.53687
	1.65864	0.482968	0.239816	0.0559391	0.0504151	0.0114382	0.0774817	0.156041	0.0703162	0.162668	0.107321	1.84038
	1.75321	0.432269	0.222211	0.047039	0.0483614	0.0113592	0.10083	0.149685	0.0647041	0.149685	0.109576	1.91853

## Sheet: Fig 2
Fig 2B
Factor Xa	√		√
proCLIP2Xa		√	√
	0.4	2.15	2.1
	0.3	2.2	2.2
	0.36	2.1	2.1

## Sheet: Fig 3
Fig 3A								Fig 3C										Fig 3E
Buffer	√									BSA			rCLIP2						E. coil			M. lutues
rCLIP2		√		√				att1	12h	3.81055	4.22807	4.02782	18.8959	17.3878	17.6305			BSA	92.9864	104.864	102.149	87.0466	101.036	111.917
proSpz1			√	√					24h	1.44393	1.01396	1.20581	6.02099	5.89708	5.81589			rCLIP2	0.339367	0.678733	0.339367	3.10881	4.66321	4.66321
att1	1.79005	4.28709	5.06303	7.1602
	1.68179	4.75683	5.65685	6.36429				cecA	12h	6.27667	6.72717	7.21	21.4068	19.5622	21.7057
	1.38511	3.75809	4.72397	8.28212					24h	0.264255	0.279322	0.222211	0.920188	0.742262	0.920188
cecA	0.314253	12.5534	37.7918	74.028				cecB	12h	6.58873	6.02099	6.82108	30.6964	33.3589	34.2968
	0.275476	14.6213	29.2426	78.7932					24h	0.773782	0.63728	0.732043	3.24901	2.96905	3.01049
	0.285191	11.7942	28.6408	91.7731
								def2	12h	0.068869	0.066986	0.059954	0.846745	0.784584	0.858565
cecB	5.06303	48.5029	73.0089	131.599					24h	0.00357	0.003354	0.003151	0.043889	0.034197	0.039555
	5.93809	26.5382	76.6386	111.43
	4.31691	39.9466	99.0442	103.25				glv1	12h	0.119908	0.125869	0.139661	4.75683	5.46416	5.1337
									24h	0.031686	0.03082	0.027584	1.6358	1.52626	1.52626
def2	0.0285572	1.11729	3.13834	12.5534
	0.029977	1.15669	4.19887	12.9063				glv2	12h	3.86375	3.20428	3.605	29.2426	34.5353	32.2226
	0.0270168	0.732043	3.53081	14.3204					24h	0.301452	0.293209	0.309927	8	6.49802	7.72749
glv1	0.0021822	0.140632	0.50698	1.24833				leb1/2	12h	18.0009	20.9663	18.3792	39.9466	50.5626	46.5271
	0.00199416	0.160428	0.450625	1.3566					24h	1.86607	1.47427	1.52626	18.7654	17.3878	17.3878
	0.00180974	0.170755	0.517633	1.53687
								mor2	12h	0.309927	0.336808	0.320856	2.05623	1.93187	1.79005
glv2	0.0987552	4.46915	17.3878	37.2715					24h	0.027017	0.026278	0.024181	0.193446	0.20733	0.204476
	0.0987552	4.89056	11.2356	29.8571
	0.0824692	4.40762	18.0009	25.4572
leb1/2	0.543367	21.259	66.257	190.019
	0.395021	25.2813	64.8934	133.436
	0.535887	28.2465	73.0089	174.853
mor2	0.0708052	0.864537	3.55537	5.50217
	0.0960547	0.521233	3.65533	5.46416
	0.080772	0.632878	4.46915	6.6807

## Sheet: Fig 4
Fig 4E					Fig 4G
time (min)	serpin-1a	serpin-6			proSpz1				√	√	√	√
0.5	2.09419	3.69636			rCLIP2			√		√	√	√
1	3.52649	6.24634			serpin-1a	√					√
1.5	4.12785	13.4933			serpin-6		√					√
2	7.87634	19.4318				0.0908733	0.0642571	0.118257	0.103665	0.309927	0.243164	0.163799
2.5	12.2936	18.0991				0.0921418	0.0445016	0.127627	0.119908	0.309927	0.223756	0.164938
						0.0994421	0.0595399	0.11744	0.125	0.269807	0.20733	0.181747

## Sheet: Fig 5
Fig 5A														Fig 5C												Fig 5E
	IV-M	V-0	V-1	V-2	V-3	V-4	V-5	V-6	W-1	W-2	W-3	P-1				PBS			E. coli			M. luteus					CLIP2-serpin-1a complex	CLIP2-serpin-6 complex	ratio
serpin-1a	0.0285572	0.316439	1.7411	1.81504	3.34035	1.32869	0.870551	0.795536	0.486328	0.0328036	0.373712	0.059954		serpin-1a Fb	6h	1.14783	0.906831	0.945341	0.606637	0.696843	0.554364	0.535481	0.462943	0.485959		LPSiH	20.5268	37.9615	1.84936
	0.0231957	0.327598	1.76541	1.84038	2.96905	1.23971	0.795536	0.747425	0.473029	0.0293601	0.408951	0.0683934			12h	0.909565	1.07419	1.01625	0.445423	0.32158	0.457946	0.897043	1.06677			PGNiH	3.71341	9.82002	2.64447
	0.0231957	0.291183	1.03527	2.36198	2.54912	1.54757	0.888843	0.641713	0.450625	0.0376815	0.456916	0.0607909			24h	1.12753	0.872466		0.79178	0.961375	0.887268	0.890798	1.06671	0.988403		CDNiH	3.50183	8.66248	2.4737
serpin-1b	0.0421011	0.131215	0.351111	0.673617	0.493116	0.295248	0.363493	0.213159	0.220676	0.0363979	0.189465	0.127627		serpin-6 Fb	6h	0.886919	1.21999	0.893088	9.62558	9.96503	11.5264	0.618512	0.810494	0.850789
	0.0438889	0.144586	0.420448	0.732043	0.444421	0.266093	0.353553	0.210224	0.142595	0.0412346	0.129408	0.11908			12h	1.15891	0.825176	1.01591	9.3358	8.53135	11.4937	0.424187	0.439146	0.252223
	0.0293601	0.109576	0.360982	0.70176	0.482968	0.323088	0.303549	0.269807	0.180491	0.0451228	0.178006	0.134904			24h	1.0104	0.989603		10.74	11.1961	10.9578	2.13602	2.61158	2.99992
serpin-1c	0.016176	0.0438889	0.180491	0.267943	0.270069	0.190782	0.130308	0.100134	0.073812	0.0243489	0.0708052	0.0877778		serpin-1a Hc	6h	0.894048	1.01285	1.0931	1.04187	0.958711	0.999424	0.941385	0.954526	1.10409
	0.0120068	0.0476956	0.177932	0.273582	0.258816	0.203063	0.133046	0.0915054	0.0579117	0.0167465	0.0679209	0.0842021			12h	0.978171	0.951423	1.07041	1.02772	0.972281		1.08643	0.913573
	0.0121744	0.052193	0.176777	0.287175	0.279322	0.208772	0.144586	0.0940779	0.0536603	0.0185814	0.0544094	0.0802141			24h	0.865653	1.13435		0.865422	1.20704	0.927536	1.07954	0.920457
serpin-1d	0.000771525	0.00130657	0.00112958	0.00141009	0.000653285	0.000766195	0.000990195	0.00105393	0.000949858	0.00118574	0.00289946	0.00387927		serpin-6 Hc	6h	0.753108	1.35748	0.889415	3.09712	2.60436	2.83094	0.688214	1.11028	0.879346
	0.000705044	0.00146997	0.00112958	0.00182233	0.000662404	0.000850147	0.00129754	0.00106865	0.000880127	0.00114535	0.0033306	0.00501338			12h	0.958288	0.978424	1.06329	6.95732	8.99131	7.67416	1.87713	1.70354	1.80153
	0.000729907	0.00127084	0.000949858	0.00121907	0.000667012	0.000997082	0.00106865	0.00105393	0.000690534	0.00116941	0.00377319	0.00454974			24h	1.11864	0.934161	0.947201	29.0757	32.7119	30.6533	8.06538	9.59141	8.74539
serpin-3	0.0325771	0.0688691	0.0429857	0.0508432	0.0309134	0.0334929	0.0303955	0.0303955	0.0277763	0.0813339	0.0169802	0.0529216
	0.0238478	0.0708052	0.0429958	0.0505668	0.0295643	0.0421011	0.029977	0.0268302	0.0291573	0.0847878	0.0216423	0.0493776
	0.0285572	0.0690352	0.0435857	0.0507658	0.0321286	0.0438889	0.0272047	0.032352	0.0272047	0.0830156	0.0301855	0.0571145
serpin-4	0.129408	0.105112	0.0295643	0.0248605	0.0189718	0.0264608	0.0384733	0.0214928	0.0341967	0.0319066	0.0395549	0.0547879
	0.0967228	0.0967228	0.0401071	0.0185814	0.0207607	0.016176	0.0259162	0.0257372	0.023357	0.0382075	0.0473661	0.0421011
	0.0890031	0.0973956	0.0241807	0.0178244	0.0228763	0.0188407	0.0252075	0.026278	0.0303955	0.0361465	0.0306069	0.0511189
serpin-5	0.747425	0.615572	0.397768	0.15283	0.169575	0.133972	0.186856	0.183011	0.0847878	0.0877778	0.281265	0.150726
	0.473029	0.514057	0.307786	0.154964	0.144586	0.184284	0.20166	0.179244	0.0595399	0.0693481	0.348686	0.176777
	0.594603	0.447512	0.351111	0.131215	0.154964	0.138696	0.223756	0.188156	0.0567199	0.0629347	0.397768	0.145592
serpin-6	0.00191293	0.000212537	0.000171441	0.000256278	0.000130832	0.000203879	8.99823e-05	0.000399366	0.000203879	0.000296434	0.00344806	0.000572673
	0.00103224	0.000227791	0.000161073	0.000223103	0.000172633	0.000169081	8.81304e-05	0.000256278	0.000215504	0.000267162	0.00300171	0.000541782
	0.00086801	0.000224655	0.000169081	0.000221562	0.000131742	0.000300572	0.000145167	0.000245839	8.93607e-05	0.000298496	0.00421573	0.000558114
serpin-7	0.752623	1.14076	1.18994	0.806642	0.478593	0.650861	0.183011	0.141611	0.41466	0.236514	0.346277	0.0813339
	0.566442	1.01199	1.16473	0.716978	0.517633	0.68302	0.139661	0.186856	0.323088	0.234881	0.334482	0.046714
	0.668964	0.90125	1.23114	0.888843	0.447512	0.602904	0.181747	0.170755	0.517633	0.31864	0.297302	0.0639249
serpin-32	0.00144973	0.00306478	0.00137153	0.000172633	0.000244141	0.000437024	0.000286337	0.000185024	0.000230971	0.000104964	0.000862015	0.000635421
	0.00124469	0.00310756	0.000782295	0.000167913	0.000215504	0.000468391	0.00013451	0.000110016	0.000136388	0.000105534	0.000560888	0.00118574
	0.00148019	0.00222805	0.000880127	0.000169081	0.000239116	0.000372622	0.000130832	0.000127254	0.00017969	0.000105228	0.000719858	0.000631032

## Sheet: Fig 6
Fig 6B
		WT			serpin-1-/-
att1	V-3	0.343885	0.320856	0.316439	0.550953	0.63728	0.607097
	W-1	0.752623	0.768438	0.795536	1.02101	0.986233	0.920188
def2	V-3	0.010525	0.010525	0.010097	0.022097	0.021944	0.021197
	W-1	0.049721	0.054034	0.055553	0.103665	0.111105	0.110338
glv1	V-3	0.006434	0.007546	0.007867	0.012604	0.010746	0.010525
	W-1	0.011281	0.011438	0.011281	0.163799	0.162668	0.171943
glv2	V-3	0.133046	0.133046	0.133046	0.496546	0.438303	0.447513
	W-1	0.039282	0.039555	0.040107	1.86607	1.79005	1.91853
cecB	V-3	2	1.86607	1.70527	4.95883	4.92458	6.40856
	W-1	3.94493	4.11245	5.57897	12.295	12.3805	12.3414

## Sheet: Fig 7
Fig 7A																Fig 7C									Fig 7D
	E. coli				M. luteus				P. aeruginosa				E. mundtii					WT			serpin-1-/-						WT			serpin-1-/-
time/h	WT	serpin-1-/-		time/h	WT	serpin-1-/-		time/h	WT	serpin-1-/-		time/h	WT	serpin-1-/-		att1	CK	0.88929	0.853064	1.25765	2.28268	1.4547	2.05726		serpin-1a	CK	0.701266	1.22097	1.07776	0.010013	0.009473	0.010013
36	1			36	1			24	1			36	1				LPS	7.89383	6.23645	5.73871	7.11432	8.75876	9.06763			LPS	0.573567	0.756826	0.799979	0.007856	0.008839	0.009278
36	1			36	1			24	1			36	1				PGN	7.62494	5.54323	5.39165	7.67797	6.77737	5.77862			PGN	0.811146	1.04105	0.86336	0.010438	0.009739	0.010511
48	1			36	1			24	1			36	1
48	1			36	1			24	1			36	1			glv1	CK	0.96811	1.09676	0.935133	3.44199	4.15038	4.17925		serpin-5	CK	1.10602	0.910906	0.983076	0.782073	0.58454	0.666822
48	1			36	1			36	1			36	1				LPS	97.2242	93.9124	98.5814	128.288	156.85	103.483			LPS	1.65333	1.53196	1.95257	2.21204	2.10727	1.77199
48	1			36	1			36	1			36	1				PGN	55.0719	49.6335	48.9502	95.8857	100.653	80.073			PGN	2.85873	1.69981	2.07826	2.66729	2.48867	2.9188
48	1			36	1			36	1			36	1
48	1			36	1			36	1			36	1			glv2	CK	1.09682	0.941695	0.961482	2.31872	2.68204	1.96337		serpin-6	CK	0.744874	1.27905	0.976079	0.949388	0.760526	0.904423
48	1			36	1			36	1			36	1				LPS	32.9757	42.3219	53.9418	38.675	32.074	35.3425			LPS	12.5975	13.2238	15.0853	29.1428	30.1705	24.0018
48	1			36	1			36	1			36	1				PGN	32.074	27.1585	35.8358	41.4509	38.4079	34.376			PGN	8.14023	5.44552	6.21205	20.183	16.8546	14.9811
48	1			36	1			36	1			36	1
48	1			36	1			36	1			36	1			cecB	CK	0.988286	1.03025	0.981459	2.59009	1.67365	2.14801		serpin-7	CK	0.593026	1.43015	0.976822	0.626839	0.82712	0.676503
48	1			36	1			36	1			36	1				LPS	4.73381	4.29602	5.70806	11.0273	10.505	11.7371			LPS	0.553313	0.782503	1.27118	0.761105	1.09139	0.787946
48	1			36	1			36	1			36	1				PGN	13.2967	8.53269	8.89504	15.0637	12.3206	7.69009			PGN	0.597151	0.695522	0.766399	0.777098	0.862244	0.930558
48	1			36	1			36	1			48	1
48	1			48	1			36	1			48	1
48	1			48	1			36	1			48	1
48	1			48	1			36	1			48	1
48	1			60	0			36	1			48	1
48	1			60	0			36	1			48	1
48	1			60	0			36	1			48	1
48	1			60	0			36	1			48	1
48	1			60	0			36	1			48	1
48	1			60	0			36	1			48	1
48	1			60	0			36	1			48	1
48	1			60	0			36	1			60	1
48	1			60	0			36	1			72	0
48	1			60	0			36	1			72	0
48	1			60	0			36	1			72	0
48	1			60	0			36	1			72	0
48	1			60	0			48	1			72	0
48	1			60	0			48	1			72	0
48	1			60	0			48	1			72	0
48	1			60	0			48	1			72	0
48	1			60	0			48	1			72	0
36		1		72	0			48	1			24		1
36		1		72	0			48	1			24		1
48		1		72	0			48	1			36		1
48		1		72	0			48	1			36		1
48		1		72	0			48	1			36		1
48		1		72	0			24		1		36		1
48		1		72	0			24		1		36		1
48		1		72	0			24		1		36		1
48		1		72	0			36		1		36		1
48		1		72	0			36		1		36		1
48		1		72	0			36		1		36		1
48		1		72	0			36		1		36		1
48		1		72	0			36		1		36		1
48		1		72	0			36		1		36		1
48		1		72	0			36		1		48		1
48		1		72	0			36		1		48		1
48		1		72	0			36		1		48		1
48		1		24		1		36		1		48		1
48		1		24		1		36		1		48		1
48		1		36		1		36		1		48		1
48		1		36		1		36		1		48		1
48		1		36		1		36		1		48		1
48		1		36		1		36		1		60		1
48		1		36		1		36		1		60		1
48		1		36		1		36		1		60		1
48		1		36		1		36		1		72		0
48		1		36		1		36		1		72		0
48		1		36		1		36		1		72		0
48		1		36		1		36		1		72		0
48		1		36		1		36		1		72		0
48		1		36		1		36		1		72		0
48		1		36		1		36		1		72		0
48		1		36		1		36		1		72		0
60		1		48		1		36		1		72		0
60		1		48		1		36		1		72		0
				48		1		36		1
				48		1		36		1
				60		0		48		1
				60		0		48		1
				60		0		48		1
				60		0		48		1
				60		0		48		1
				60		0		48		1
				60		0		60		1
				60		0		60		1
				60		0
				60		0
				60		0
				60		0
				60		0
				60		0
				60		0
				72		0
				72		0
				72		0
				72		0
				72		0
				72		0
				72		0
				72		0
				72		0
				72		0
				72		0
				72		0
				72		0
				72		0
				72		0
