# Supplementary material for: Serpin-1a and serpin-6 regulate the Toll pathway immune homeostasis by synergistically inhibiting the Spätzle-processing enzyme CLIP2 in silkworm, Bombyx mori
Source: PLoS Pathog. 2023 Oct 18;19(10):e1011740. doi: 10.1371/journal.ppat.1011740 (PMC10629668; doi:10.1371/journal.ppat.1011740)
Supplement: S1 Table — (XLSX) [file ppat.1011740.s008.xlsx]

## Sheet: S1 Table
S1 Table. The identified proteins and protein intensity from the immunoprecipitated purified CLIP2-inhibitor complexes.
Classsification	Protein ID	Seq. Description	Peptides sample-1	Peptides sample-2	Unique peptides sample-1	Unique peptides sample-2	Sequence coverage [%]	Mol. weight [kDa]	Sequence length	Sequence coverage sample-1 [%]	Sequence coverage sample-2 [%]	iBAQ	iBAQ sample-1	iBAQ sample-2
CLIP2 and serpins	KWMTBOMO15224;gi|84778397|dbj|BAE73254.1|;gi|81171071|gb|ABB58762.1|;gi|112983934|ref|NP_001036844.1|;gi|25989211|gb|AAL31707.1|	serine protease zymogen (proBAEEase, CLIP2)	3	4	3	4	43.9	40.756	369	11.7	14.6	55055700	9217700	45838000
	gi|253809712|gb|ACT36276.1|	antitrypsin isoform 1 (serpin-1)	12	14	0	0	65	43.052	391	34	41.9	112429000	32237000	80192000
	KWMTBOMO08957;gi|827551718|ref|;gi|160333383|ref|NP_001103823.1|;gi|157786102|gb|ABV74209.1|	serine protease inhibitor 6 precursor (serpin-6)	0	2	0	2	19.4	46.42	413	0	5.3	2382400	0	2382400
	KWMTBOMO11319;gi|14028769|gb|AAK52495.1|AF361483_1;gi|416571|sp|Q03383.1|ACH1_BOMMO;gi|217206|dbj|BAA02995.1|;gi|112983471|ref|NP_001037530.1|	antichymotrypsin-1 (serpin-9)	2	3	2	3	76.7	43.957	395	5.8	7.8	1919010	631610	1287400
other immune-related proteins	KWMTBOMO09392;gi|994749|dbj|BAA08368.1|;gi|46396762|sp|Q27451.2|PRP1_BOMMO;gi|112983667|ref|NP_001037335.1|	prophenolo idase subunit 1	19	25	5	4	59.1	78.72	685	29.9	41.6	136617000	32967000	103650000
	KWMTBOMO09804;gi|994751|dbj|BAA08369.1|;gi|46396763|sp|Q27452.2|PRP2_BOMMO;gi|13646950|dbj|BAB41101.1|;gi|112983448|ref|NP_001037534.1|;gi|9957279|gb|AAG09303.1|AF178461_1;gi|163838668|ref|NP_001106218.1|;gi|13591614|dbj|BAB40959.1|	prophenolo idase subunit 2	29	34	29	33	67.1	80.118	693	46.3	51.7	384110000	155610000	228500000
	gi|87246220|gb|ABD35289.1|;gi|68066547|gb|AAD18032.2|;gi|112983240|ref|NP_001037014.1|	transferrin	31	37	1	1	78.1	75.722	681	38.6	43.3	39640300	2599300	37041000
	gi|13786965|pdb|1GD6|A;gi|433286565|pdb|2RSC|A;KWMTBOMO07068;gi|567099|gb|AAB40947.1|;gi|1346474|sp|P48816.1|LYS_BOMMO;gi|112984208|ref|NP_001037448.1|;gi|802078|gb|AAB33607.1|	lysozyme	4	2	4	2	73.9	13.751	119	33.6	15.1	18897100	15102000	3795100
	gi|1335609|emb|CAA31417.1|;gi|169234936|ref|NP_001106747.2|;gi|134925|sp|P09179.1|SSP1_BOMMO	storage-protein 1 precursor	68	75	2	2	77.5	85.757	732	63.4	66.1	31281000000	10799000000	20482000000
	gi|563320779|pdb|4L37|B;gi|95103012|gb|ABF51447.1|;gi|694269384|pdb|3WJM|F;gi|694269383|pdb|3WJM|E;gi|694269379|pdb|3WJM|A;gi|124430725|ref|NP_001037590.1|;gi|156047|gb|AAA27848.1|;gi|1174445|sp|P20613.2|SSP2_BOMMO;gi|449142612|gb|AGE91696.1|;gi|449142610|gb|AGE91695.1|;gi|3810961|dbj|BAA34090.1|	arylphorin	69	82	4	4	93.7	81.884	687	77.1	87.6	37012000000	13867000000	23145000000
	gi|1200713819|ref|;KWMTBOMO06235;gi|827537784|ref|XP_021205448.1|	aa-Pro aminopeptidase ApepP isoform 2	13	23	13	23	46.1	74.801	673	28.5	42.8	39233600	6829600	32404000
	KWMTBOMO03298;gi|95102790|gb|ABF51336.1|;gi|114050871|ref|NP_001040411.1|	carbo ylesterase	3	23	3	23	56.3	74.666	691	4.3	38.4	26337910	892910	25445000
	KWMTBOMO08294;gi|189181680|ref|NP_001121191.1|;gi|187372908|gb|ACD03181.1|;gi|13359096|dbj|BAB33297.1|	integument esterase 2 precursor	1	9	1	9	24.5	64.365	571	1.8	19.6	14004800	329800	13675000
	KWMTBOMO09332	glycine-rich cell wall structural protein 1.8-like	2	2	2	2	4.9	107.82	1194	3.7	2.4	5956600	3075300	2881300
	KWMTBOMO05338;gi|827557785|ref|;gi|827557781|ref|XP_012550106.1|	ecdysteroid-inducible angiotensin-converting enzyme-related gene product isoform 4	13	23	1	2	69.6	74.783	648	22.2	43.1	127296000	21936000	105360000
	KWMTBOMO11909;gi|5882|emb|CAA30432.1|;gi|379046494|gb|AFC87808.1|;gi|126415|sp|P09334.1|LP1_BOMMO;gi|112984502|ref|NP_001037486.1|;gi|225905552|gb|ACO35750.1|;gi|5740|emb|CAA38532.1|	30K protein precursor	2	1	2	1	76.2	29.734	256	6.6	4.7	5303830	604330	4699500
	KWMTBOMO09128	inter-alpha-trypsin inhibitor heavy chain H4-like isoform X1	26	34	1	1	57.4	98.069	888	33.3	43.8	256270000	103530000	152740000
	KWMTBOMO05355;gi|320526705|gb|ADW41775.1|;gi|20563125|dbj|BAB92074.1|;gi|112982828|ref|NP_001036892.1|;gi|227735|prf||1710152A;gi|512938699|ref|;gi|1200724841|ref|	heat shock protein 70	16	26	12	19	53.5	71.175	649	29.9	47	67421000	10331000	57090000
	KWMTBOMO01258;gi|512929380|ref| XP_004931806.1|	basic juvenile hormone-suppressible protein 2	9	29	9	28	45.9	87.405	743	12.9	42.9	43441000	2642000	40799000
	KWMTBOMO05444	hemocytin	2	2	1	1	40	136.66	1253	1.6	1.6	370862	79442	291420
Note: CLIP2 and associated proteins isolated from normal hemolymph ( sample-1) or Micrococcus luteus-treated hemolymph ( sample-2).
