# Supplementary material for: Serpin-1a and serpin-6 regulate the Toll pathway immune homeostasis by synergistically inhibiting the Spätzle-processing enzyme CLIP2 in silkworm, Bombyx mori
Source: PLoS Pathog. 2023 Oct 18;19(10):e1011740. doi: 10.1371/journal.ppat.1011740 (PMC10629668; doi:10.1371/journal.ppat.1011740)
Supplement: S2 Table — (XLSX) [file ppat.1011740.s009.xlsx]

## Sheet: S2 Table
S2 Table. Primers used in this study
Primer name	Purpose	Direction	Primer sequence( 5’−3’)	Remarks
CLIP2	Construction of recombinant protein expression vector	Forward	GCCAATTGCAGAAATGCAACGGCGGTGCCAA	Mfe I
		Reverse	TTGCGGCCGCTTAATGGTGATGGTGATGATGCTGTTCGAGTTTGGAAAGA	Not I
Spätzle1		Forward	CCCATGGGCTACAAATACAGACAGAATGACCAGCA	Nco I
		Reverse	TTGCGGCCGCTCAGTGATGATGGTGATGATGACCGAGTAGCGTGGCAACACACGA	Not I
serpin-1a		Forward	CGCCATATGGCCGTCACAAATCTCTCTAATG	Nde I
		Reverse	TTGCGGCCGCCTAATTTATAAAGATTCCGT	Not I
serpin-6		Forward	CCGGAATTCTCTTCTAAAAAGCTGAATCCGGAGG	EcoR I
		Reverse	ATTTGCGGCCGCTCAATACTTCTTAGGATCCCTGTAA	Not I
serpin-1a (E329A)	site-directed mutagenesis	Forward	GAGGAAGGCGCTGGAGCTGCTGCAGCT
		Reverse	AGCTGCAGCAGCTCCAGCGCCTTCCTC
serpin-1a (R340A)		Forward	GCTTTTACAATGACGGCATCATCAAAGGTTTAT
		Reverse	ATAAACCTTTGATGATGCCGTCATTGTAAAAGC
serpin-1a (S341A)		Forward	GCTTTTACAATGACGAGAGCATCAAAGGTTTATGTA
		Reverse	TACATAAACCTTTGATGCTCTCGTCATTGTAAAAGC
CLIP2	RT-qPCR	Forward	CGACAAAGACCAGCAGA
		Reverse	AGACAGATGGGACTTACGA
Spätzle1		Forward	TCGAAGACTCGTACGAACTATG
		Reverse	TAAACTTCTGAACGCATTTCGG
attacin1		Forward	CTGAGCCTGACCGGGAC
		Reverse	AGGTCGTGGTTGTTATTGTG
cecropinA		Forward	CCAAAGACGCATTTAGCTTG
		Reverse	ACTCGGTCACTCTGAGAAAG
cecropinB		Forward	CTATCCTTCGTCTTCGCTCT
		Reverse	ATAGCTTTAGCCGAACCGAG
defensin2		Forward	TGAGCCGTGTACGAGTGA
		Reverse	GAAACAGCCTTTGGGATT
gloverin1		Forward	AGCCAATTTTCAAAGTCAGTCC
		Reverse	TCATTGAAGAACTCCCTGTTGT
gloverin2		Forward	TGTGTTAACGCAGAAGTTTACG
		Reverse	GTAACCAGCTTTTCCAAAGAGG
lebocin1/2		Forward	CGTTTAACCCCAAGCCAATA
		Reverse	TGCACTCCGAAATCTTTTGT
moricin2		Forward	TGTGGCAATGTCTCTGGTGT
		Reverse	GCTTTCTTTTCTTCGGTTTCAA
serpin-1a		Forward	GAAGCTGCTGCAGCTAACGCTTTT
		Reverse	CGCTGTATTATTGTTGTTGAAATAATTAATATCTAATT
serpin-1b		Forward	CTGAAGCTGCTGCAGCTAACGCCTTC
		Reverse	GCAGTATTATTGTTGTTGAAATAATTAATATCTAAGG
serpin-1c		Forward	GCTGAAGCTGCTGCAGCTAACGTATT
		Reverse	GCAGTATTATTGTTGTTGAAATAATTAATATCTAAGA
serpin-1d		Forward	ACGGAGTTTTCCACCCTTAGTATTC
		Reverse	GGGTCTTCTATAAAAACCTCGTGAT
serpin-3		Forward	CGATTGGACCCTGACTA
		Reverse	TTTCGTATTACCTGTGGC
serpin-4		Forward	TTACAGAAGCAGGAACAAC
		Reverse	TCGCCTCAAATCTTACAAC
serpin-5		Forward	CGACATATTCCAGCCAGAC
		Reverse	TCCCGATTCCGTGACCT
serpin-6		Forward	CTGGCTGCTGTGGTAGA
		Reverse	AGAATGCCGTGTTGCTC
serpin-7		Forward	GCAGATACCCAGGTTCAA
		Reverse	ACCGGATAATCGGATAAGT
serpin-32		Forward	GGATGGTCCTTGTTGATGC
		Reverse	GTGCGGTGCTTTGTGGT
eIF4A	RT-qPCR (reference gene)	Forward	TTCGTACTGGCTCTTCTCGT
		Reverse	CAAAGTTGATAGCAATTCCCT
serpin-1 gRNA	Construction of gRNA vector	Forward	AAGTGAAGTAGTGAAAAATAATCC
		Reverse	AAACGGATTATTTTTCACTACTTC
serpin-1 KO	Detecting forms of gene editing	Forward	AACATCGTGGAAATCAAGT
		Reverse	GGGCGTCATAACAGTATCT
